# Supplementary material for: Detection of Low-Frequency Mutations and Identification of Heat-Induced Artifactual Mutations Using Duplex Sequencing
Source: Int J Mol Sci. 2019 Jan 8;20(1):199. doi: 10.3390/ijms20010199 (PMC6337315; doi:10.3390/ijms20010199)
Supplement: Supplementary file 1 [file ijms-20-00199-s001.zip]

Archive with 2 entries (2 files):
- Suppl_TableFig20190104.pdf
- Table S6 Heat-induced Artifactual Rare Variants.xlsx
