# Supplementary material for: Detection of Low-Frequency Mutations and Identification of Heat-Induced Artifactual Mutations Using Duplex Sequencing
Source: Int J Mol Sci. 2019 Jan 8;20(1):199. doi: 10.3390/ijms20010199 (PMC6337315; doi:10.3390/ijms20010199)
Supplement: Supplementary file 1 [file ijms-20-00199-s001.zip › Table S6 Heat-induced Artifactual Rare Variants.xlsx]

## Sheet: Sheet1
Table S6. Heat-induced artifactual rare variants identified in the thirteen protein-coding mtDNA genes of human breast normal cells determined via Duplex Sequencing.
Gene	DNA mutation	AA Change
MT-ND1	C3311A	Syn
MT-ND1	C3311T	Syn
MT-ND1	C3320G	N5K
MT-ND1	C3321A	L6I
MT-ND1	T3322C	L6P
MT-ND1	C3323A	Syn
MT-ND1	T3334A	I10N
MT-ND1	A3338G	Syn
MT-ND1	C3340A	P12H
MT-ND1	G3356A	Syn
MT-ND1	G3356T	M17I
MT-ND1	G3357A	A18T
MT-ND1	G3357T	A18S
MT-ND1	C3362A	F19L
MT-ND1	T3364C	L20P
MT-ND1	A3366G	M21V
MT-ND1	C3369A	L22I
MT-ND1	C3374A	Syn
MT-ND1	C3374T	Syn
MT-ND1	T3385A	I27N
MT-ND1	C3387A	L28M
MT-ND1	G3390T	G29C
MT-ND1	T3395A	Y30Ter
MT-ND1	T3395C	Syn
MT-ND1	C3407A	Syn
MT-ND1	A3408T	K35Ter
MT-ND1	G3411A	G36S
MT-ND1	T3424A	V40E
MT-ND1	T3424C	V40A
MT-ND1	G3426A	G41S
MT-ND1	G3426C	G41R
MT-ND1	G3426T	G41C
MT-ND1	C3431A	Syn
MT-ND1	C3431T	Syn
MT-ND1	G3436A	G44E
MT-ND1	G3436T	G44V
MT-ND1	C3438A	L45M
MT-ND1	C3444A	Q47K
MT-ND1	C3452A	F49L
MT-ND1	G3453A	A50T
MT-ND1	G3453C	A50P
MT-ND1	G3453T	A50S
MT-ND1	C3460A	A52D
MT-ND1	C3460T	A52V
MT-ND1	C3461A	Syn
MT-ND1	C3461G	Syn
MT-ND1	G3480A	E59K
MT-ND1	G3480T	E59Ter
MT-ND1	C3483A	P60T
MT-ND1	C3484A	P60H
MT-ND1	C3486A	L61M
MT-ND1	C3492T	P63S
MT-ND1	T3501A	S66T
MT-ND1	C3502A	S66Y
MT-ND1	C3505T	T67I
MT-ND1	C3513A	L70I
MT-ND1	C3523T	T73I
MT-ND1	C3524A	Syn
MT-ND1	C3524T	Syn
MT-ND1	C3526A	A74D
MT-ND1	C3527A	Syn
MT-ND1	C3540A	L79I
MT-ND1	C3540T	L79F
MT-ND1	C3545A	Syn
MT-ND1	C3548A	I81M
MT-ND1	C3550A	A82D
MT-ND1	G3562T	W86L
MT-ND1	C3566A	Syn
MT-ND1	T3571C	L89P
MT-ND1	C3574A	P90H
MT-ND1	A3582C	N93H
MT-ND1	C3585T	P94S
MT-ND1	C3587T	Syn
MT-ND1	C3588A	L95M
MT-ND1	T3589C	L95P
MT-ND1	C3611T	Syn
MT-ND1	T3619C	I105T
MT-ND1	A3627C	T108P
MT-ND1	C3629A	Syn
MT-ND1	T3630C	S109P
MT-ND1	C3635A	S110Ter
MT-ND1	C3635T	Syn
MT-ND1	C3636A	L111M
MT-ND1	C3640A	A112D
MT-ND1	T3655A	L117H
MT-ND1	G3658A	W118Ter
MT-ND1	G3658C	W118S
MT-ND1	G3658T	W118L
MT-ND1	C3661A	S119Ter
MT-ND1	G3663T	G120W
MT-ND1	C3670A	A122E
MT-ND1	C3670T	A122V
MT-ND1	A3685C	Y127S
MT-ND1	C3689A	Syn
MT-ND1	T3694C	I130T
MT-ND1	C3695A	I130M
MT-ND1	G3697A	G131D
MT-ND1	G3697T	G131V
MT-ND1	C3698A	Syn
MT-ND1	A3701T	Syn
MT-ND1	G3704T	Syn
MT-ND1	C3705A	R134Ter
MT-ND1	G3708T	A135S
MT-ND1	A3710T	Syn
MT-ND1	T3712C	V136A
MT-ND1	G3714A	A137T
MT-ND1	T3726C	S141P
MT-ND1	C3727A	S141Ter
MT-ND1	C3737A	Syn
MT-ND1	C3745A	A147D
MT-ND1	C3746A	Syn
MT-ND1	C3749A	I148M
MT-ND1	C3753A	L150M
MT-ND1	T3790C	L162P
MT-ND1	C3793A	S163Y
MT-ND1	C3793T	S163F
MT-ND1	C3797A	Syn
MT-ND1	C3819A	L172I
MT-ND1	T3829C	L175P
MT-ND1	C3830A	Syn
MT-ND1	C3830G	Syn
MT-ND1	C3835A	P177Q
MT-ND1	C3838A	S178Ter
MT-ND1	A3842C	W179C
MT-ND1	C3843T	P180S
MT-ND1	C3844A	P180H
MT-ND1	G3848T	L181F
MT-ND1	G3849T	A182S
MT-ND1	C3850A	A182D
MT-ND1	A3860T	W185C
MT-ND1	C3877A	A191E
MT-ND1	G3881T	E192D
MT-ND1	C3950A	Y215Ter
MT-ND1	C3950T	Syn
MT-ND1	C3952A	A216D
MT-ND1	C3953G	Syn
MT-ND1	G3954A	A217T
MT-ND1	G3954T	A217S
MT-ND1	T3963C	F220L
MT-ND1	C3965A	F220L
MT-ND1	C3974A	F223L
MT-ND1	C3974T	Syn
MT-ND1	C3977A	F224L
MT-ND1	C3983A	Syn
MT-ND1	G3984T	E227Ter
MT-ND1	C3989T	Syn
MT-ND1	C4049A	D248E
MT-ND1	C4051A	A249E
MT-ND1	T4056C	S251P
MT-ND1	C4058A	Syn
MT-ND1	C4085A	Syn
MT-ND1	C4088A	Syn
MT-ND1	C4093T	T263I
MT-ND1	C4094A	Syn
MT-ND1	C4095A	L264M
MT-ND1	T4102C	L266P
MT-ND1	C4105T	T267I
MT-ND1	C4109A	Syn
MT-ND1	C4151T	Syn
MT-ND1	T4159C	L285P
MT-ND1	C4167A	L288I
MT-ND1	G4174T	W290L
MT-ND1	C4184A	F293L
MT-ND1	C4185T	Syn
MT-ND1	C4189A	P295Q
MT-ND1	C4196A	Syn
MT-ND1	C4196T	Syn
MT-ND1	T4198C	L298P
MT-ND2	T4474A	N2K
MT-ND2	T4474C	Syn
MT-ND2	G4480A	Syn
MT-ND2	G4480T	Syn
MT-ND2	C4512T	A15V
MT-ND2	G4514T	G16C
MT-ND2	G4515A	G16D
MT-ND2	T4521C	L18P
MT-ND2	C4527T	T20M
MT-ND2	G4529T	A21S
MT-ND2	G4531A	Syn
MT-ND2	G4531T	Syn
MT-ND2	C4543T	Syn
MT-ND2	G4545T	W26L
MT-ND2	A4553T	T29S
MT-ND2	C4554A	T29N
MT-ND2	G4557T	W30L
MT-ND2	G4559A	V31M
MT-ND2	C4564T	Syn
MT-ND2	G4568A	E34K
MT-ND2	T4578A	M37K
MT-ND2	G4579A	Syn
MT-ND2	G4579T	M37I
MT-ND2	C4592A	P42T
MT-ND2	C4602A	T45N
MT-ND2	C4603A	Syn
MT-ND2	T4611A	M48K
MT-ND2	C4617A	P50H
MT-ND2	T4622C	S52P
MT-ND2	G4631A	A55T
MT-ND2	G4631T	A55S
MT-ND2	C4635A	A56D
MT-ND2	G4654A	Syn
MT-ND2	G4654T	Syn
MT-ND2	C4662T	T65I
MT-ND2	C4675A	I69M
MT-ND2	A4682G	M72V
MT-ND2	G4685T	A73S
MT-ND2	C4690A	I74M
MT-ND2	C4690T	Syn
MT-ND2	C4691A	L75I
MT-ND2	C4708A	Syn
MT-ND2	C4710A	S81Y
MT-ND2	C4715A	Q83K
MT-ND2	A4716T	Q83L
MT-ND2	C4723A	Syn
MT-ND2	C4728A	T87N
MT-ND2	T4735A	Syn
MT-ND2	C4737A	T90N
MT-ND2	C4738A	Syn
MT-ND2	C4738G	Syn
MT-ND2	A4739T	N91Y
MT-ND2	C4752A	S95Ter
MT-ND2	A4753T	Syn
MT-ND2	C4762A	I98M
MT-ND2	T4767A	M100K
MT-ND2	C4770A	A101D
MT-ND2	G4787A	G107Ter
MT-ND2	G4793T	A109S
MT-ND2	C4798A	Syn
MT-ND2	C4807T	Syn
MT-ND2	T4812C	V115A
MT-ND2	C4813A	Syn
MT-ND2	C4815A	P116Q
MT-ND2	G4817A	E117K
MT-ND2	A4818G	E117G
MT-ND2	G4820A	V118I
MT-ND2	C4834A	Syn
MT-ND2	C4834T	Syn
MT-ND2	C4836A	P123H
MT-ND2	G4840T	Syn
MT-ND2	C4845A	S126Y
MT-ND2	C4846A	Syn
MT-ND2	C4846T	Syn
MT-ND2	C4846G	Syn
MT-ND2	G4847T	G127C
MT-ND2	C4850A	L128M
MT-ND2	C4850T	Syn
MT-ND2	G4852T	Syn
MT-ND2	C4853T	L129F
MT-ND2	T4865C	W133R
MT-ND2	G4866A	W133Ter
MT-ND2	G4866C	W133S
MT-ND2	C4878A	A137D
MT-ND2	C4887A	S140Ter
MT-ND2	C4905A	S146Y
MT-ND2	C4907A	P147T
MT-ND2	A4921C	Syn
MT-ND2	C4925A	L153I
MT-ND2	C4935T	T156I
MT-ND2	C4945A	I159M
MT-ND2	T4947C	L160S
MT-ND2	C4950A	S161Y
MT-ND2	C4951A	Syn
MT-ND2	C4951T	Syn
MT-ND2	C4954A	I162M
MT-ND2	G4968A	W167Ter
MT-ND2	G4968T	W167L
MT-ND2	G4971A	G168D
MT-ND2	G4971T	G168V
MT-ND2	G4973A	G169Ter
MT-ND2	G4973T	G169W
MT-ND2	G4974A	G169E
MT-ND2	G4974C	G169A
MT-ND2	C4981T	Syn
MT-ND2	C4982A	Q172K
MT-ND2	C4982T	Q172Ter
MT-ND2	C4988A	Q174K
MT-ND2	G4990T	Q174H
MT-ND2	A5005T	L179F
MT-ND2	C5016A	S183Ter
MT-ND2	A5021C	T185P
MT-ND2	C5022T	T185I
MT-ND2	A5025G	H186R
MT-ND2	C5026A	H186Q
MT-ND2	T5033A	W189Ter
MT-ND2	G5034C	W189S
MT-ND2	G5034T	W189L
MT-ND2	G5042A	A192T
MT-ND2	T5047C	Syn
MT-ND2	C5051A	P195T
MT-ND2	C5051G	P195A
MT-ND2	A5058C	N197T
MT-ND2	C5065A	N199K
MT-ND2	C5085T	T206I
MT-ND2	A5087T	I207F
MT-ND2	C5098T	Syn
MT-ND2	C5099A	L211M
MT-ND2	C5110A	Syn
MT-ND2	C5110T	Syn
MT-ND2	C5137G	Syn
MT-ND2	C5193A	P242H
MT-ND2	C5201T	P245S
MT-ND2	C5202A	P245Q
MT-ND2	T5204C	S246P
MT-ND2	C5205A	S246Y
MT-ND2	C5213A	L249I
MT-ND2	C5213T	L249F
MT-ND2	C5213G	L249V
MT-ND2	C5215A	Syn
MT-ND2	C5217A	S250Y
MT-ND2	T5220C	L251P
MT-ND2	G5226A	G253D
MT-ND2	G5226T	G253V
MT-ND2	C5235A	P256Q
MT-ND2	C5235T	P256L
MT-ND2	C5235G	P256R
MT-ND2	C5242A	Syn
MT-ND2	C5245A	Syn
MT-ND2	G5251T	L261F
MT-ND2	C5252A	P262T
MT-ND2	C5252T	P262S
MT-ND2	G5260T	W264C
MT-ND2	C5262A	A265D
MT-ND2	C5262T	A265V
MT-ND2	T5277A	F270Y
MT-ND2	C5278A	F270L
MT-ND2	C5278T	Syn
MT-ND2	C5280T	T271M
MT-ND2	C5287A	N273K
MT-ND2	G5292C	S275T
MT-ND2	G5292T	S275I
MT-ND2	C5293A	S275Ter
MT-ND2	C5293T	Syn
MT-ND2	C5296A	Syn
MT-ND2	C5296G	Syn
MT-ND2	C5299A	I277M
MT-ND2	C5299T	Syn
MT-ND2	C5302A	I278M
MT-ND2	C5302T	Syn
MT-ND2	C5303A	P279T
MT-ND2	C5307A	T280N
MT-ND2	C5307T	T280I
MT-ND2	T5310A	I281N
MT-ND2	C5311A	I281M
MT-ND2	C5316A	A283D
MT-ND2	A5321G	I285V
MT-ND2	C5323A	I285M
MT-ND2	T5331A	L288H
MT-ND2	T5331C	L288P
MT-ND2	C5338A	Syn
MT-ND2	T5345C	Y293H
MT-ND2	C5348T	Syn
MT-ND2	T5382C	L305P
MT-ND2	C5391A	S308Y
MT-ND2	A5431C	K321N
MT-ND2	C5433A	P322H
MT-ND2	C5439A	P324Q
MT-ND2	A5440T	Syn
MT-ND2	C5443A	F325L
MT-ND2	T5445C	L326P
MT-ND2	C5453A	L329I
MT-ND2	T5454A	L329H
MT-ND2	C5458A	I330M
MT-ND2	C5458T	Syn
MT-ND2	C5458G	I330M
MT-ND2	C5460A	A331D
MT-ND2	C5460T	A331V
MT-ND2	C5461A	Syn
MT-ND2	C5462A	L332I
MT-ND2	C5462T	L332F
MT-ND2	G5470T	Syn
MT-ND2	C5471A	L335M
MT-ND2	C5477A	L337M
MT-ND2	T5486C	S340P
MT-ND2	C5488T	Syn
MT-ND2	C5490G	P341R
MT-ND2	T5491C	Syn
MT-ND2	T5505C	I346T
MT-CO1	C5926T	Syn
MT-CO1	T5946C	I15T
MT-CO1	C5952A	T17K
MT-CO1	A5958C	Y19S
MT-CO1	C5960A	L20M
MT-CO1	C5960T	Syn
MT-CO1	C5973A	A24E
MT-CO1	G5976A	W25Ter
MT-CO1	G5976T	W25L
MT-CO1	C5986A	Syn
MT-CO1	T5998C	Syn
MT-CO1	C5999T	Syn
MT-CO1	C6005A	L35I
MT-CO1	C6005T	L35F
MT-CO1	C6019A	Syn
MT-CO1	G6022C	E40D
MT-CO1	G6022T	E40D
MT-CO1	C6023A	L41M
MT-CO1	C6023T	Syn
MT-CO1	G6025C	Syn
MT-CO1	G6025T	Syn
MT-CO1	C6028A	Syn
MT-CO1	C6029A	Q43K
MT-CO1	C6029G	Q43E
MT-CO1	C6032A	P44T
MT-CO1	C6033A	P44Q
MT-CO1	G6036A	G45D
MT-CO1	G6036T	G45V
MT-CO1	G6047T	G49C
MT-CO1	G6048A	G49D
MT-CO1	T6049G	Syn
MT-CO1	G6053A	D51N
MT-CO1	G6053C	D51H
MT-CO1	G6053T	D51Y
MT-CO1	C6055A	D51E
MT-CO1	C6058A	H52Q
MT-CO1	T6060C	I53T
MT-CO1	C6064A	Y54Ter
MT-CO1	T6075A	V58D
MT-CO1	C6082A	Syn
MT-CO1	C6082T	Syn
MT-CO1	A6084C	H61P
MT-CO1	T6085A	H61Q
MT-CO1	C6133T	Syn
MT-CO1	G6167T	A89S
MT-CO1	C6170A	P90T
MT-CO1	A6174T	D91V
MT-CO1	T6177A	M92K
MT-CO1	G6179T	A93S
MT-CO1	T6184C	Syn
MT-CO1	A6194G	N98D
MT-CO1	C6212A	L104I
MT-CO1	C6212T	L104F
MT-CO1	T6213C	L104P
MT-CO1	T6220C	Syn
MT-CO1	C6221A	P107T
MT-CO1	C6222A	P107H
MT-CO1	C6222T	P107L
MT-CO1	C6222G	P107R
MT-CO1	C6223A	Syn
MT-CO1	C6223T	Syn
MT-CO1	C6227A	L109I
MT-CO1	G6238C	Syn
MT-CO1	G6238T	Syn
MT-CO1	C6241A	Syn
MT-CO1	C6241T	Syn
MT-CO1	G6242T	A114S
MT-CO1	C6246A	S115Y
MT-CO1	G6260A	A120T
MT-CO1	G6260T	A120S
MT-CO1	G6276A	G125D
MT-CO1	G6276T	G125V
MT-CO1	C6286A	Syn
MT-CO1	C6286T	Syn
MT-CO1	C6289T	Syn
MT-CO1	C6290A	P130T
MT-CO1	C6291A	P130H
MT-CO1	T6296C	Syn
MT-CO1	G6303T	G134V
MT-CO1	C6307T	Syn
MT-CO1	C6312A	S137Y
MT-CO1	C6313A	Syn
MT-CO1	A6315C	H138P
MT-CO1	C6317A	P139T
MT-CO1	G6321T	G140V
MT-CO1	C6328A	Syn
MT-CO1	C6328G	Syn
MT-CO1	C6334T	Syn
MT-CO1	C6339A	T146N
MT-CO1	C6343A	I147M
MT-CO1	C6349G	Syn
MT-CO1	C6355A	H151Q
MT-CO1	C6356A	L152M
MT-CO1	G6362A	G154S
MT-CO1	G6362T	G154C
MT-CO1	C6367A	Syn
MT-CO1	C6369A	S156Y
MT-CO1	C6385A	Syn
MT-CO1	A6398T	T166S
MT-CO1	C6399A	T166K
MT-CO1	A6401T	T167S
MT-CO1	T6408A	I169N
MT-CO1	C6409A	I169M
MT-CO1	T6414A	M171K
MT-CO1	C6419G	P173A
MT-CO1	C6423A	P174H
MT-CO1	C6432A	T177N
MT-CO1	C6433A	Syn
MT-CO1	C6433G	Syn
MT-CO1	C6448A	Syn
MT-CO1	C6457A	Syn
MT-CO1	C6462A	S187Y
MT-CO1	C6462G	S187C
MT-CO1	C6463A	Syn
MT-CO1	A6478T	Syn
MT-CO1	C6488T	L196F
MT-CO1	T6492C	L197P
MT-CO1	T6498C	L199P
MT-CO1	C6500A	P200T
MT-CO1	C6500G	P200A
MT-CO1	C6506A	L202M
MT-CO1	C6506T	Syn
MT-CO1	C6510A	A203D
MT-CO1	G6515A	G205S
MT-CO1	G6515C	G205R
MT-CO1	G6515T	G205C
MT-CO1	T6519A	I206N
MT-CO1	C6522A	T207N
MT-CO1	C6522T	T207I
MT-CO1	C6527T	Syn
MT-CO1	C6530A	L210M
MT-CO1	C6530T	Syn
MT-CO1	G6536C	D212H
MT-CO1	G6536T	D212Y
MT-CO1	G6540A	R213H
MT-CO1	G6540T	R213L
MT-CO1	C6550A	N216K
MT-CO1	C6550T	Syn
MT-CO1	C6552A	T217N
MT-CO1	C6555T	T218I
MT-CO1	C6556A	Syn
MT-CO1	C6556T	Syn
MT-CO1	C6556G	Syn
MT-CO1	C6568A	Syn
MT-CO1	C6570A	A223D
MT-CO1	C6570T	A223V
MT-CO1	G6576T	G225V
MT-CO1	G6578T	G226W
MT-CO1	T6591C	L230P
MT-CO1	T6605A	F235I
MT-CO1	C6622T	Syn
MT-CO1	T6625C	Syn
MT-CO1	G6629T	V243F
MT-CO1	T6630C	V243A
MT-CO1	C6638A	L246I
MT-CO1	G6650T	G250C
MT-CO1	T6672A	I257N
MT-CO1	C6688A	Syn
MT-CO1	G6721T	M273I
MT-CO1	G6722T	V274F
MT-CO1	C6724A	Syn
MT-CO1	A6731T	M277L
MT-CO1	T6732C	M277T
MT-CO1	C6738A	S279Ter
MT-CO1	T6741C	I280T
MT-CO1	G6743A	G281S
MT-CO1	G6743C	G281R
MT-CO1	G6743T	G281C
MT-CO1	G6744T	G281V
MT-CO1	G6752T	G284W
MT-CO1	C6760A	I286M
MT-CO1	G6761A	V287M
MT-CO1	G6765T	W288L
MT-CO1	A6766T	W288C
MT-CO1	G6767A	A289T
MT-CO1	G6785A	V295M
MT-CO1	G6785T	V295L
MT-CO1	G6789T	G296V
MT-CO1	C6796A	D298E
MT-CO1	G6797C	V299L
MT-CO1	G6797T	V299L
MT-CO1	C6806G	R302G
MT-CO1	G6807A	R302Q
MT-CO1	G6807T	R302L
MT-CO1	C6819A	T306N
MT-CO1	C6820A	Syn
MT-CO1	C6822A	S307Y
MT-CO1	C6823A	Syn
MT-CO1	T6826A	Syn
MT-CO1	C6829A	Syn
MT-CO1	C6838A	I312M
MT-CO1	G6839C	A313P
MT-CO1	G6839T	A313S
MT-CO1	C6847A	Syn
MT-CO1	C6847T	Syn
MT-CO1	A6848C	T316P
MT-CO1	C6850A	Syn
MT-CO1	G6851T	G317C
MT-CO1	G6852T	G317V
MT-CO1	A6871G	Syn
MT-CO1	C6877A	Syn
MT-CO1	C6877G	Syn
MT-CO1	A6880C	Syn
MT-CO1	T6882C	L327P
MT-CO1	C6892T	Syn
MT-CO1	C6906A	S335Y
MT-CO1	C6906T	S335F
MT-CO1	T6927C	L342P
MT-CO1	A6931G	Syn
MT-CO1	C6934A	F344L
MT-CO1	C6937A	I345M
MT-CO1	C6949A	Syn
MT-CO1	C6949T	Syn
MT-CO1	G6950T	V350L
MT-CO1	G6957T	G352V
MT-CO1	G6966T	G355V
MT-CO1	C6967T	Syn
MT-CO1	G6977T	A359S
MT-CO1	C6978A	A359E
MT-CO1	C6984A	S361Ter
MT-CO1	C6989T	Syn
MT-CO1	G6992C	D364H
MT-CO1	C7001T	Syn
MT-CO1	C7006T	Syn
MT-CO1	C7009T	Syn
MT-CO1	G7025T	A375S
MT-CO1	C7033G	F377L
MT-CO1	C7034A	H378N
MT-CO1	C7043T	Syn
MT-CO1	C7047A	S382Ter
MT-CO1	C7047T	S382L
MT-CO1	G7052A	G384Ter
MT-CO1	C7056A	A385D
MT-CO1	C7056T	A385V
MT-CO1	T7057C	Syn
MT-CO1	C7065A	A388D
MT-CO1	C7066A	Syn
MT-CO1	C7066T	Syn
MT-CO1	G7076T	G392C
MT-CO1	G7077A	G392D
MT-CO1	C7081T	Syn
MT-CO1	A7090T	W396C
MT-CO1	T7093C	Syn
MT-CO1	C7095A	P398H
MT-CO1	C7096T	Syn
MT-CO1	C7102T	Syn
MT-CO1	A7105G	Syn
MT-CO1	G7106A	G402S
MT-CO1	G7106C	G402R
MT-CO1	G7106T	G402C
MT-CO1	C7120T	Syn
MT-CO1	C7121A	Q407K
MT-CO1	A7124C	T408P
MT-CO1	C7125A	T408N
MT-CO1	C7126A	Syn
MT-CO1	A7128G	Y409C
MT-CO1	C7129A	Y409Ter
MT-CO1	C7129T	Syn
MT-CO1	C7131A	A410D
MT-CO1	C7139A	H413N
MT-CO1	C7139T	H413Y
MT-CO1	A7140T	H413L
MT-CO1	C7144A	F414L
MT-CO1	G7163T	V421L
MT-CO1	A7183G	Syn
MT-CO1	C7187A	H429N
MT-CO1	C7187T	H429Y
MT-CO1	G7197A	G432D
MT-CO1	C7203A	S434Y
MT-CO1	C7214A	R438Ter
MT-CO1	G7215T	R438L
MT-CO1	C7222A	Y440Ter
MT-CO1	G7225T	Syn
MT-CO1	G7226C	D442H
MT-CO1	G7226T	D442Y
MT-CO1	C7232A	P444T
MT-CO1	C7246A	Syn
MT-CO1	C7259A	L453M
MT-CO1	C7259T	Syn
MT-CO1	T7260C	L453P
MT-CO1	C7266A	S455Y
MT-CO1	C7273A	Syn
MT-CO1	C7275A	S458Ter
MT-CO1	C7275T	S458L
MT-CO1	A7276T	Syn
MT-CO1	A7280T	I460F
MT-CO1	C7290A	T463K
MT-CO1	C7290T	T463M
MT-CO1	G7292T	A464S
MT-CO1	C7293A	A464E
MT-CO1	G7295C	V465L
MT-CO1	G7295T	V465L
MT-CO1	T7311C	F470S
MT-CO1	C7312A	F470L
MT-CO1	G7315T	M471I
MT-CO1	C7326A	A475D
MT-CO1	C7326T	A475V
MT-CO1	C7327A	Syn
MT-CO1	C7327T	Syn
MT-CO2	G7594T	A4S
MT-CO2	C7595A	A4E
MT-CO2	C7598A	A5E
MT-CO2	C7609A	L9M
MT-CO2	C7612A	Q10K
MT-CO2	C7622T	T13I
MT-CO2	T7623C	Syn
MT-CO2	C7632A	I16M
MT-CO2	C7654A	H24N
MT-CO2	C7660A	H26N
MT-CO2	T7667C	L28P
MT-CO2	C7668A	Syn
MT-CO2	C7668G	Syn
MT-CO2	C7681T	L33F
MT-CO2	T7685A	I34N
MT-CO2	C7686A	I34M
MT-CO2	G7688A	C35Y
MT-CO2	G7688T	C35F
MT-CO2	C7693A	L37M
MT-CO2	C7693G	L37V
MT-CO2	G7696A	V38I
MT-CO2	C7698A	Syn
MT-CO2	G7701A	Syn
MT-CO2	T7704A	Y40Ter
MT-CO2	C7706T	A41V
MT-CO2	C7714A	L44M
MT-CO2	C7714T	Syn
MT-CO2	C7720T	L46F
MT-CO2	C7724T	T47M
MT-CO2	T7740A	N52K
MT-CO2	C7746A	N54K
MT-CO2	C7749A	I55M
MT-CO2	C7749T	Syn
MT-CO2	C7751A	S56Ter
MT-CO2	G7753A	D57N
MT-CO2	G7756A	A58T
MT-CO2	G7756T	A58S
MT-CO2	C7759A	Q59K
MT-CO2	C7786A	L68M
MT-CO2	A7795C	I71L
MT-CO2	T7796C	I71T
MT-CO2	C7797A	I71M
MT-CO2	C7800A	I72M
MT-CO2	C7806A	Syn
MT-CO2	T7808A	L75H
MT-CO2	T7808C	L75P
MT-CO2	C7809A	Syn
MT-CO2	T7817C	L78P
MT-CO2	C7820A	P79Q
MT-CO2	C7820G	P79R
MT-CO2	C7824A	Syn
MT-CO2	T7826C	L81P
MT-CO2	G7829A	R82H
MT-CO2	G7829T	R82L
MT-CO2	T7841A	M86K
MT-CO2	C7844A	T87K
MT-CO2	G7851A	Syn
MT-CO2	G7851T	E89D
MT-CO2	C7854A	Syn
MT-CO2	C7857T	Syn
MT-CO2	C7861A	P93T
MT-CO2	T7864C	S94P
MT-CO2	C7865A	S94Y
MT-CO2	C7880A	S99Ter
MT-CO2	C7880T	S99L
MT-CO2	C7890T	Syn
MT-CO2	G7901T	W106L
MT-CO2	C7914A	Y110Ter
MT-CO2	C7917A	Syn
MT-CO2	C7923T	Syn
MT-CO2	C7926A	Syn
MT-CO2	G7928T	G115V
MT-CO2	C7930A	L116M
MT-CO2	T7931C	L116P
MT-CO2	T7934C	I117T
MT-CO2	A7939G	N119D
MT-CO2	T7942C	S120P
MT-CO2	C7943A	S120Y
MT-CO2	T7945C	Y121H
MT-CO2	A7950C	M122I
MT-CO2	T7953C	Syn
MT-CO2	C7955A	P124H
MT-CO2	C7956A	Syn
MT-CO2	T7960C	Syn
MT-CO2	T7964C	F127S
MT-CO2	C7966A	L128M
MT-CO2	G7969T	E129Ter
MT-CO2	A7971G	Syn
MT-CO2	C7972A	P130T
MT-CO2	G7976A	G131D
MT-CO2	A7979C	D132A
MT-CO2	G7985A	R134Q
MT-CO2	G7985T	R134L
MT-CO2	C7987G	L135V
MT-CO2	C7989T	Syn
MT-CO2	C7990A	L136I
MT-CO2	G7993T	D137Y
MT-CO2	C7995T	Syn
MT-CO2	T7997C	V138A
MT-CO2	A8000T	D139V
MT-CO2	G8011A	V143M
MT-CO2	T8015A	L144H
MT-CO2	T8021A	I146N
MT-CO2	G8023C	E147Q
MT-CO2	G8023T	E147Ter
MT-CO2	C8028A	Syn
MT-CO2	C8051A	S156Ter
MT-CO2	A8055T	Q157H
MT-CO2	C8058A	D158E
MT-CO2	C8058T	Syn
MT-CO2	C8065A	H161N
MT-CO2	C8065T	H161Y
MT-CO2	G8072T	W163L
MT-CO2	C8079A	Syn
MT-CO2	A8083C	T167P
MT-CO2	C8111A	P176H
MT-CO2	C8125A	Q181K
MT-CO2	C8130A	Syn
MT-CO2	C8130T	Syn
MT-CO2	A8131C	T183P
MT-CO2	C8139A	Syn
MT-CO2	C8139T	Syn
MT-CO2	C8146T	R188W
MT-CO2	C8150A	P189Q
MT-CO2	A8159G	Y192C
MT-CO2	C8167A	Q195K
MT-CO2	G8171A	C196Y
MT-CO2	G8171T	C196F
MT-CO2	C8172A	C196W
MT-CO2	C8172T	Syn
MT-CO2	G8176A	E198K
MT-CO2	G8176C	E198Q
MT-CO2	G8176T	E198Ter
MT-CO2	C8181A	I199M
MT-CO2	C8181T	Syn
MT-CO2	G8188A	A202T
MT-CO2	G8188T	A202S
MT-CO2	C8189A	A202E
MT-CO2	C8189T	A202V
MT-CO2	C8194A	H204N
MT-CO2	G8198A	S205N
MT-CO2	G8198T	S205I
MT-CO2	T8201A	F206Y
MT-CO2	C8207A	P208H
MT-CO2	C8211A	I209M
MT-CO2	C8211T	Syn
MT-CO2	G8218T	E212Ter
MT-CO2	T8226C	Syn
MT-CO2	C8227A	P215T
MT-CO2	C8227T	P215S
MT-CO2	C8228A	P215H
MT-CO2	C8230A	L216M
MT-CO2	A8236T	I218F
MT-CO2	C8238A	I218M
MT-CO2	G8249T	G222V
MT-CO2	C8252A	P223H
MT-CO2	C8253A	Syn
MT-CO2	A8256T	Syn
MT-CO2	C8261T	T226I
MT-CO2	C8262A	Syn
MT-ATP8	T8366A	M1K
MT-ATP8	C8369A	P2H
MT-ATP8	C8371A	Q3K
MT-ATP8	G8386A	V8M
MT-ATP8	G8386T	V8L
MT-ATP8	T8389C	W9R
MT-ATP8	G8391T	W9C
MT-ATP8	C8392A	P10T
MT-ATP8	C8393A	P10H
MT-ATP8	C8397A	Syn
MT-ATP8	C8397T	Syn
MT-ATP8	C8405T	T14I
MT-ATP8	C8406A	Syn
MT-ATP8	C8416A	L18I
MT-ATP8	C8416T	L18F
MT-ATP8	C8428A	L22I
MT-ATP8	C8428T	L22F
MT-ATP8	C8433A	I23M
MT-ATP8	C8433T	Syn
MT-ATP8	C8435A	T24N
MT-ATP8	T8449C	Syn
MT-ATP8	C8454A	N30K
MT-ATP8	C8454T	Syn
MT-ATP8	C8463G	Y33Ter
MT-ATP8	C8464A	H34N
MT-ATP8	C8464T	H34Y
MT-ATP8	A8465C	H34P
MT-ATP8	C8467A	L35M
MT-ATP8	C8473A	P37T
MT-ATP8	C8474A	P37H
MT-ATP8	C8475A	Syn
MT-ATP8	T8476A	S38T
MT-ATP8	A8483G	K40Ter
MT-ATP8	C8485A	P41T
MT-ATP8	C8486A	P41H
MT-ATP8	C8487T	Syn
MT-ATP8	A8490T	M42I
MT-ATP8	C8514A	Syn
MT-ATP8	C8514T	Syn
MT-ATP8	A8520C	E52D
MT-ATP8	A8526T	K54N
MT-ATP6	A8526T	M1L
MT-ATP8	C8538A	I58M
MT-ATP6	C8538A	L5M
MT-ATP8	C8557A	P65T
MT-ATP6	C8557A	A11D
MT-ATP8	C8557T	P65S
MT-ATP6	C8557T	A11V
MT-ATP8	C8561A	P66Q
MT-ATP6	C8561A	Syn
MT-ATP6	C8574A	L17M
MT-ATP6	C8577A	P18T
MT-ATP6	C8579A	Syn
MT-ATP6	C8581A	A19D
MT-ATP6	C8581T	A19V
MT-ATP6	C8582A	Syn
MT-ATP6	G8583T	A20S
MT-ATP6	C8598A	L25M
MT-ATP6	C8598G	L25V
MT-ATP6	C8606A	Syn
MT-ATP6	C8608A	P28H
MT-ATP6	T8611A	L29Q
MT-ATP6	G8615T	L30F
MT-ATP6	C8620A	P32H
MT-ATP6	C8634A	L37I
MT-ATP6	A8641G	N39S
MT-ATP6	C8645T	Syn
MT-ATP6	C8649A	L42M
MT-ATP6	C8654A	I43M
MT-ATP6	C8660A	Syn
MT-ATP6	C8679T	Syn
MT-ATP6	A8682C	T53P
MT-ATP6	C8708T	Syn
MT-ATP6	C8721T	R66W
MT-ATP6	G8722T	R66L
MT-ATP6	A8724C	T67P
MT-ATP6	C8726A	Syn
MT-ATP6	C8733A	L70I
MT-ATP6	C8733T	L70F
MT-ATP6	T8745A	S74T
MT-ATP6	A8751T	I76F
MT-ATP6	C8753A	I76M
MT-ATP6	C8764A	A80D
MT-ATP6	C8764T	A80V
MT-ATP6	C8765A	Syn
MT-ATP6	C8765T	Syn
MT-ATP6	C8767A	T81K
MT-ATP6	C8770A	T82N
MT-ATP6	C8770T	T82I
MT-ATP6	C8778A	L85I
MT-ATP6	C8778T	L85F
MT-ATP6	C8780A	Syn
MT-ATP6	T8785C	L87P
MT-ATP6	C8793G	H90D
MT-ATP6	C8809T	T95I
MT-ATP6	C8814A	Q97K
MT-ATP6	C8834A	Syn
MT-ATP6	C8844A	P107T
MT-ATP6	C8846A	Syn
MT-ATP6	C8881A	S119Y
MT-ATP6	C8881G	S119C
MT-ATP6	G8885T	K120N
MT-ATP6	A8889G	K122E
MT-ATP6	C8897A	Syn
MT-ATP6	C8898A	L125M
MT-ATP6	C8898G	L125V
MT-ATP6	G8901A	A126T
MT-ATP6	G8901T	A126S
MT-ATP6	A8905C	H127P
MT-ATP6	A8912C	L129F
MT-ATP6	C8914A	P130Q
MT-ATP6	C8914T	P130L
MT-ATP6	A8918G	Syn
MT-ATP6	G8919A	G132S
MT-ATP6	G8919C	G132R
MT-ATP6	G8919T	G132C
MT-ATP6	C8921A	Syn
MT-ATP6	C8921T	Syn
MT-ATP6	C8926A	P134H
MT-ATP6	C8926T	P134L
MT-ATP6	C8934A	L137I
MT-ATP6	C8934T	L137F
MT-ATP6	G8949T	V142F
MT-ATP6	T8951C	Syn
MT-ATP6	T8965A	I147N
MT-ATP6	C8966A	I147M
MT-ATP6	C8969G	S148Ter
MT-ATP6	C8970A	L149M
MT-ATP6	C8973A	L150I
MT-ATP6	T8974C	L150P
MT-ATP6	A8976G	I151V
MT-ATP6	T8977C	I151T
MT-ATP6	C8983A	P153Q
MT-ATP6	T8986A	M154K
MT-ATP6	G8988A	A155T
MT-ATP6	G8988T	A155S
MT-ATP6	C8990A	Syn
MT-ATP6	G9001A	R159H
MT-ATP6	G9001T	R159L
MT-ATP6	C9002G	Syn
MT-ATP6	C9003A	L160M
MT-ATP6	T9020A	Syn
MT-ATP6	C9027A	H168N
MT-ATP6	C9027T	H168Y
MT-ATP6	A9040C	H172P
MT-ATP6	G9048C	G175R
MT-ATP6	C9056A	Syn
MT-ATP6	A9079C	N185T
MT-ATP6	C9084A	P187T
MT-ATP6	C9084T	P187S
MT-ATP6	C9084G	P187A
MT-ATP6	T9087C	S188P
MT-ATP6	C9111G	L196V
MT-ATP6	C9117A	L198M
MT-ATP6	C9117T	Syn
MT-ATP6	T9127C	I201T
MT-ATP6	C9137A	I204M
MT-ATP6	G9144A	A207T
MT-ATP6	G9144C	A207P
MT-ATP6	G9144T	A207S
MT-ATP6	C9146G	Syn
MT-ATP6	T9147A	L208M
MT-ATP6	T9151C	I209T
MT-ATP6	C9158A	Syn
MT-ATP6	C9158T	Syn
MT-ATP6	G9177A	V218M
MT-ATP6	C9183A	L220I
MT-ATP6	A9187C	Y221S
MT-ATP6	C9189A	L222M
MT-ATP6	G9191A	Syn
MT-ATP6	G9191T	Syn
MT-ATP6	C9192A	H223N
MT-ATP6	C9192T	H223Y
MT-ATP6	G9195T	D224Y
MT-CO3	A9213C	H3P
MT-CO3	C9214A	H3Q
MT-CO3	T9223A	H6Q
MT-CO3	G9224A	A7T
MT-CO3	G9224C	A7P
MT-CO3	G9224T	A7S
MT-CO3	C9226A	Syn
MT-CO3	C9226T	Syn
MT-CO3	T9229A	Y8Ter
MT-CO3	A9235T	M10I
MT-CO3	C9243A	P13H
MT-CO3	C9244A	Syn
MT-CO3	C9244T	Syn
MT-CO3	C9244G	Syn
MT-CO3	C9247A	S14Ter
MT-CO3	C9248A	P15T
MT-CO3	C9248T	P15S
MT-CO3	T9251A	W16Ter
MT-CO3	C9257A	L18M
MT-CO3	C9261A	T19K
MT-CO3	G9263A	G20Ter
MT-CO3	G9263C	G20R
MT-CO3	G9263T	G20W
MT-CO3	G9265A	Syn
MT-CO3	C9268A	Syn
MT-CO3	C9269A	L22I
MT-CO3	T9270A	L22H
MT-CO3	T9270C	L22P
MT-CO3	C9271G	Syn
MT-CO3	T9282C	L26P
MT-CO3	C9289T	Syn
MT-CO3	T9290A	S29T
MT-CO3	C9291A	S29Y
MT-CO3	G9294T	G30V
MT-CO3	C9295A	Syn
MT-CO3	C9300A	A32D
MT-CO3	T9305C	W34R
MT-CO3	C9316A	F37L
MT-CO3	C9316T	Syn
MT-CO3	C9317A	H38N
MT-CO3	C9321A	S39Y
MT-CO3	C9327T	T41M
MT-CO3	C9332A	L43I
MT-CO3	C9332T	L43F
MT-CO3	C9338A	L45M
MT-CO3	T9345A	L47Q
MT-CO3	C9359T	Syn
MT-CO3	C9370T	Syn
MT-CO3	G9375C	W57S
MT-CO3	G9375T	W57L
MT-CO3	A9376G	Syn
MT-CO3	T9377A	W58Ter
MT-CO3	C9380A	R59S
MT-CO3	G9386T	V61L
MT-CO3	A9389C	T62P
MT-CO3	C9402A	T66K
MT-CO3	C9407A	Q68K
MT-CO3	C9412A	Syn
MT-CO3	C9420T	T72M
MT-CO3	C9423A	P73Q
MT-CO3	C9423G	P73R
MT-CO3	C9425A	P74T
MT-CO3	C9425T	P74S
MT-CO3	T9427A	Syn
MT-CO3	T9429C	V75A
MT-CO3	C9430A	Syn
MT-CO3	G9451A	Syn
MT-CO3	T9453A	M83K
MT-CO3	C9484A	F93L
MT-CO3	T9485C	F94L
MT-CO3	C9487A	F94L
MT-CO3	C9487T	Syn
MT-CO3	G9492T	G96V
MT-CO3	G9503T	A100S
MT-CO3	C9505A	Syn
MT-CO3	C9511A	Y102Ter
MT-CO3	C9517A	Syn
MT-CO3	C9517G	Syn
MT-CO3	C9520A	S105Ter
MT-CO3	C9521T	Syn
MT-CO3	A9530C	T109P
MT-CO3	C9533A	P110T
MT-CO3	A9541G	Syn
MT-CO3	G9542T	G113W
MT-CO3	G9545A	G114Ter
MT-CO3	G9545T	G114W
MT-CO3	G9546A	G114E
MT-CO3	G9552T	W116L
MT-CO3	C9555A	P117H
MT-CO3	A9559G	Syn
MT-CO3	G9563T	G120C
MT-CO3	C9582A	P126H
MT-CO3	C9584A	L127M
MT-CO3	G9587C	E128Q
MT-CO3	C9592A	Syn
MT-CO3	C9592T	Syn
MT-CO3	C9596T	L131F
MT-CO3	C9598A	Syn
MT-CO3	C9598T	Syn
MT-CO3	C9609T	S135F
MT-CO3	C9610A	Syn
MT-CO3	C9617T	L138F
MT-CO3	C9619A	Syn
MT-CO3	C9621A	A139E
MT-CO3	C9621T	A139V
MT-CO3	T9646A	Syn
MT-CO3	C9650A	H149N
MT-CO3	C9650T	H149Y
MT-CO3	T9657A	L151Q
MT-CO3	G9662T	E153Ter
MT-CO3	C9670T	Syn
MT-CO3	C9686G	Q161E
MT-CO3	G9694T	Syn
MT-CO3	C9695A	L164I
MT-CO3	G9713T	G170C
MT-CO3	C9718T	Syn
MT-CO3	C9731A	L176M
MT-CO3	T9757A	Syn
MT-CO3	C9760A	Syn
MT-CO3	T9761G	F186V
MT-CO3	T9762A	F186Y
MT-CO3	C9772A	Syn
MT-CO3	C9775T	Syn
MT-CO3	G9776C	G191R
MT-CO3	G9776T	G191C
MT-CO3	G9785A	G194S
MT-CO3	G9785T	G194C
MT-CO3	C9787A	Syn
MT-CO3	C9787T	Syn
MT-CO3	T9788A	S195T
MT-CO3	C9804A	A200D
MT-CO3	C9805A	Syn
MT-CO3	G9809T	G202C
MT-CO3	T9812C	F203L
MT-CO3	C9815A	H204N
MT-CO3	C9815T	H204Y
MT-CO3	A9816C	H204P
MT-CO3	G9818A	G205Ter
MT-CO3	G9818C	G205R
MT-CO3	G9818T	G205W
MT-CO3	G9819T	G205V
MT-CO3	A9820C	Syn
MT-CO3	T9822A	L206H
MT-CO3	T9823A	Syn
MT-CO3	C9824A	H207N
MT-CO3	C9824T	H207Y
MT-CO3	C9824G	H207D
MT-CO3	A9830T	I209F
MT-CO3	C9843T	T213I
MT-CO3	C9847T	Syn
MT-CO3	C9850A	Syn
MT-CO3	A9851C	T216P
MT-CO3	C9852A	T216N
MT-CO3	C9856A	I217M
MT-CO3	C9856T	Syn
MT-CO3	T9861A	F219Y
MT-CO3	T9861C	F219S
MT-CO3	C9866A	R221S
MT-CO3	C9866G	R221G
MT-CO3	C9869T	Q222Ter
MT-CO3	C9891A	S229Y
MT-CO3	C9899A	H232N
MT-CO3	C9901T	Syn
MT-CO3	C9915A	A237D
MT-CO3	C9915T	A237V
MT-CO3	C9916A	Syn
MT-CO3	C9922A	Syn
MT-CO3	A9927G	Y241C
MT-CO3	G9938T	V245L
MT-CO3	G9944T	V247L
MT-CO3	C9953A	L250M
MT-CO3	T9958G	F251L
MT-CO3	G9961T	Syn
MT-CO3	T9964C	Syn
MT-CO3	C9967A	Syn
MT-CO3	C9973A	I256M
MT-CO3	G9981T	W259L
MT-CO3	T9986G	S261A
MT-ND3	A10078T	L7F
MT-ND3	C10084A	I9M
MT-ND3	C10093A	Syn
MT-ND3	C10094T	Syn
MT-ND3	C10098A	A14D
MT-ND3	C10103A	L16M
MT-ND3	T10104C	L16P
MT-ND3	A10105T	Syn
MT-ND3	T10107A	L17Q
MT-ND3	A10112T	I19F
MT-ND3	A10118G	T21A
MT-ND3	C10130A	P25T
MT-ND3	C10130T	P25S
MT-ND3	C10131A	P25Q
MT-ND3	A10135C	Q26H
MT-ND3	C10144A	Syn
MT-ND3	T10157C	S34P
MT-ND3	C10158A	S34Y
MT-ND3	C10158G	S34C
MT-ND3	C10159A	Syn
MT-ND3	C10159G	Syn
MT-ND3	C10164A	P36H
MT-ND3	C10164T	P36L
MT-ND3	A10167G	Y37C
MT-ND3	C10168T	Syn
MT-ND3	G10171A	Syn
MT-ND3	G10171T	E38D
MT-ND3	C10174T	Syn
MT-ND3	T10190C	S45P
MT-ND3	C10191T	S45F
MT-ND3	C10192A	Syn
MT-ND3	C10195A	Syn
MT-ND3	C10195T	Syn
MT-ND3	C10195G	Syn
MT-ND3	C10201T	Syn
MT-ND3	G10229A	V58M
MT-ND3	C10233T	A59V
MT-ND3	C10240A	Syn
MT-ND3	G10253A	D66N
MT-ND3	G10253T	D66Y
MT-ND3	C10361A	L102M
MT-ND3	C10365A	A103D
MT-ND3	C10366A	Syn
MT-ND3	A10396G	Syn
MT-ND3	A10397G	T114A
MT-ND4L	C10472A	P2T
MT-ND4L	C10473A	P2H
MT-ND4L	C10475A	L3I
MT-ND4L	C10475T	L3F
MT-ND4L	C10477A	Syn
MT-ND4L	G10499T	A11S
MT-ND4L	C10506A	T13N
MT-ND4L	C10506T	T13I
MT-ND4L	T10511C	S15P
MT-ND4L	C10512A	S15Ter
MT-ND4L	C10539A	S24Ter
MT-ND4L	C10539G	S24W
MT-ND4L	A10542C	H25P
MT-ND4L	C10543T	Syn
MT-ND4L	C10552A	Syn
MT-ND4L	T10553C	S29P
MT-ND4L	C10565A	L33M
MT-ND4L	C10584A	S39Ter
MT-ND4L	C10584T	S39L
MT-ND4L	C10584G	S39W
MT-ND4L	C10591A	F41L
MT-ND4L	G10598A	A44T
MT-ND4L	C10599A	A44D
MT-ND4L	C10599T	A44V
MT-ND4L	C10602T	T45I
MT-ND4L	T10603A	Syn
MT-ND4L	C10604A	L46I
MT-ND4L	T10605A	L46H
MT-ND4L	T10614C	L49P
MT-ND4L	A10619C	T51P
MT-ND4L	T10625A	S53T
MT-ND4L	C10630A	Syn
MT-ND4L	C10635A	A56D
MT-ND4L	C10635T	A56V
MT-ND4L	T10639C	Syn
MT-ND4L	T10651A	I61M
MT-ND4L	G10652T	A62S
MT-ND4L	C10653A	A62D
MT-ND4L	C10653T	A62V
MT-ND4L	A10655T	M63L
MT-ND4L	A10657G	Syn
MT-ND4L	C10668T	A67V
MT-ND4L	C10669A	Syn
MT-ND4L	C10672A	Syn
MT-ND4L	G10688A	G74S
MT-ND4L	G10689A	G74D
MT-ND4L	C10696A	Syn
MT-ND4L	C10705A	Syn
MT-ND4L	C10714A	Syn
MT-ND4L	A10716G	N83S
MT-ND4L	C10717T	Syn
MT-ND4L	C10719A	T84K
MT-ND4L	G10724A	G86S
MT-ND4L	G10724T	G86C
MT-ND4L	C10726A	Syn
MT-ND4L	C10726T	Syn
MT-ND4L	G10736A	V90M
MT-ND4L	G10736T	V90L
MT-ND4L	A10740T	H91L
MT-ND4L	C10744A	N92K
MT-ND4L	C10751A	L95M
MT-ND4L	C10751G	L95V
MT-ND4L	C10756A	Syn
MT-ND4L	C10757A	Q97K
MT-ND4L	T10760A	C98S
MT-ND4	T10760A	M1K
MT-ND4L	G10761T	C98F
MT-ND4	G10761T	M1I
MT-ND4	C10768A	L4M
MT-ND4	C10773A	I5M
MT-ND4	C10796A	P13Q
MT-ND4	C10796T	P13L
MT-ND4	C10796G	P13R
MT-ND4	G10800A	Syn
MT-ND4	G10800C	Syn
MT-ND4	G10800T	Syn
MT-ND4	G10805T	W16L
MT-ND4	C10819A	H21N
MT-ND4	C10819T	H21Y
MT-ND4	T10826C	I23T
MT-ND4	C10836T	Syn
MT-ND4	A10839G	Syn
MT-ND4	A10840C	T28P
MT-ND4	C10842A	Syn
MT-ND4	C10845A	Syn
MT-ND4	C10845G	Syn
MT-ND4	C10848A	H30Q
MT-ND4	C10852T	Syn
MT-ND4	A10855T	I33F
MT-ND4	T10859C	I34T
MT-ND4	G10862A	S35N
MT-ND4	G10862T	S35I
MT-ND4	C10863A	S35Ter
MT-ND4	C10866A	I36M
MT-ND4	A10867C	I37L
MT-ND4	A10867G	I37V
MT-ND4	C10876A	L40M
MT-ND4	T10892A	I45N
MT-ND4	C10903A	L49M
MT-ND4	G10913A	C52Y
MT-ND4	C10922A	T55N
MT-ND4	C10931A	S58Y
MT-ND4	C10931T	S58F
MT-ND4	G10933C	D59H
MT-ND4	G10933T	D59Y
MT-ND4	T10940C	L61P
MT-ND4	C10946A	T63N
MT-ND4	C10948A	P64T
MT-ND4	C10950A	Syn
MT-ND4	C10950T	Syn
MT-ND4	C10951A	L65I
MT-ND4	C10953A	Syn
MT-ND4	T10955C	L66P
MT-ND4	C10967T	T70I
MT-ND4	C10968A	Syn
MT-ND4	G10970T	W71L
MT-ND4	T10973C	L72P
MT-ND4	C10974A	Syn
MT-ND4	A10977C	Syn
MT-ND4	A10977G	Syn
MT-ND4	C10979A	P74H
MT-ND4	G10992T	M78I
MT-ND4	G10993A	A79T
MT-ND4	G10993T	A79S
MT-ND4	C10994T	A79V
MT-ND4	A11014G	S86G
MT-ND4	C11021A	P88Q
MT-ND4	C11023T	Syn
MT-ND4	C11027A	S90Ter
MT-ND4	C11040A	Syn
MT-ND4	C11046A	Syn
MT-ND4	C11048A	S97Y
MT-ND4	C11060T	S101F
MT-ND4	C11061A	Syn
MT-ND4	T11071C	S105P
MT-ND4	C11073A	Syn
MT-ND4	C11073T	Syn
MT-ND4	C11073G	Syn
MT-ND4	A11085T	Syn
MT-ND4	C11093A	A112D
MT-ND4	A11109T	M117I
MT-ND4	A11114T	Y119F
MT-ND4	C11118T	Syn
MT-ND4	C11132T	T125M
MT-ND4	T11135A	L126H
MT-ND4	C11139A	I127M
MT-ND4	C11140A	P128T
MT-ND4	C11140G	P128A
MT-ND4	G11148T	L130F
MT-ND4	C11154A	I132M
MT-ND4	C11157A	I133M
MT-ND4	C11160A	Syn
MT-ND4	C11160G	Syn
MT-ND4	C11161A	R135Ter
MT-ND4	G11167A	G137S
MT-ND4	G11167T	G137C
MT-ND4	C11173A	Q139K
MT-ND4	G11179A	E141K
MT-ND4	C11182A	R142S
MT-ND4	C11182T	R142C
MT-ND4	C11185A	L143M
MT-ND4	C11196A	Syn
MT-ND4	C11202T	Syn
MT-ND4	C11211A	F151L
MT-ND4	C11216A	T153N
MT-ND4	C11230G	L158V
MT-ND4	C11234A	P159H
MT-ND4	C11235A	Syn
MT-ND4	C11236A	L160M
MT-ND4	C11244G	I162M
MT-ND4	C11246A	A163E
MT-ND4	C11262A	H168Q
MT-ND4	A11264G	N169S
MT-ND4	C11268A	Syn
MT-ND4	C11269A	L171M
MT-ND4	C11269T	Syn
MT-ND4	T11270C	L171P
MT-ND4	A11271T	Syn
MT-ND4	C11278T	Syn
MT-ND4	C11283A	N175K
MT-ND4	T11294A	L179H
MT-ND4	C11295A	Syn
MT-ND4	C11347A	L197M
MT-ND4	C11347T	Syn
MT-ND4	T11348C	L197P
MT-ND4	G11350T	A198S
MT-ND4	C11351A	A198D
MT-ND4	C11351T	A198V
MT-ND4	C11357A	T200K
MT-ND4	A11358T	Syn
MT-ND4	A11359T	M201L
MT-ND4	G11371T	V205L
MT-ND4	C11380A	P208T
MT-ND4	G11389T	G211W
MT-ND4	G11390T	G211V
MT-ND4	C11394A	Syn
MT-ND4	G11402T	W215L
MT-ND4	C11404A	L216I
MT-ND4	C11407A	P217T
MT-ND4	C11414T	A219V
MT-ND4	C11428A	P224T
MT-ND4	T11432C	I225T
MT-ND4	G11434T	A226S
MT-ND4	C11435A	A226D
MT-ND4	A11445G	Syn
MT-ND4	C11453A	A232D
MT-ND4	C11454A	Syn
MT-ND4	C11454T	Syn
MT-ND4	C11461T	L235F
MT-ND4	C11463A	Syn
MT-ND4	T11464G	L236V
MT-ND4	G11473A	G239S
MT-ND4	C11475T	Syn
MT-ND4	G11482C	G242R
MT-ND4	G11482T	G242C
MT-ND4	T11484G	Syn
MT-ND4	C11491T	R245C
MT-ND4	C11493A	Syn
MT-ND4	C11493T	Syn
MT-ND4	C11502A	Syn
MT-ND4	C11513A	P252H
MT-ND4	C11515A	L253M
MT-ND4	C11524T	H256Y
MT-ND4	T11539C	F261L
MT-ND4	G11545T	V263L
MT-ND4	C11548T	Syn
MT-ND4	C11553A	Syn
MT-ND4	G11561T	G268V
MT-ND4	C11562T	Syn
MT-ND4	T11570A	M271K
MT-ND4	G11576T	S273I
MT-ND4	C11579A	S274Y
MT-ND4	T11584A	C276S
MT-ND4	T11588A	L277Q
MT-ND4	C11590G	R278G
MT-ND4	C11593G	Q279E
MT-ND4	G11610T	Syn
MT-ND4	C11613A	Syn
MT-ND4	C11618T	A287V
MT-ND4	C11622A	Y288Ter
MT-ND4	C11622G	Y288Ter
MT-ND4	G11633A	S292N
MT-ND4	G11633T	S292I
MT-ND4	C11637A	H293Q
MT-ND4	C11644A	L296I
MT-ND4	C11644G	L296V
MT-ND4	G11650A	V298M
MT-ND4	C11658A	Syn
MT-ND4	C11658G	Syn
MT-ND4	C11662A	L302I
MT-ND4	C11664A	Syn
MT-ND4	C11664T	Syn
MT-ND4	C11668A	Q304K
MT-ND4	C11668G	Q304E
MT-ND4	C11675A	P306H
MT-ND4	C11676A	Syn
MT-ND4	C11691A	Syn
MT-ND4	C11691G	Syn
MT-ND4	C11713A	H319N
MT-ND4	G11717T	G320V
MT-ND4	C11726A	S323Y
MT-ND4	C11726G	S323C
MT-ND4	G11741A	C328Y
MT-ND4	G11741T	C328F
MT-ND4	G11746T	A330S
MT-ND4	C11757A	N333K
MT-ND4	T11758A	Y334N
MT-ND4	C11768A	T337N
MT-ND4	C11768T	T337I
MT-ND4	C11772A	H338Q
MT-ND4	G11774A	S339N
MT-ND4	C11776A	R340S
MT-ND4	G11777A	R340H
MT-ND4	G11777T	R340L
MT-ND4	C11778T	Syn
MT-ND4	C11792A	S345Y
MT-ND4	G11798C	G347A
MT-ND4	G11798T	G347V
MT-ND4	C11800A	L348I
MT-ND4	C11809A	L351M
MT-ND4	G11824A	A356T
MT-ND4	G11824T	A356S
MT-ND4	C11825T	A356V
MT-ND4	A11832T	W358C
MT-ND4	C11836T	L360F
MT-ND4	C11843A	A362E
MT-ND4	G11846A	S363N
MT-ND4	G11846T	S363I
MT-ND4	C11848A	L364I
MT-ND4	C11857A	L367I
MT-ND4	C11859A	Syn
MT-ND4	G11860C	A368P
MT-ND4	G11860T	A368S
MT-ND4	C11862A	Syn
MT-ND4	C11862T	Syn
MT-ND4	C11862G	Syn
MT-ND4	C11869A	P371T
MT-ND4	C11869T	P371S
MT-ND4	C11871A	Syn
MT-ND4	C11871G	Syn
MT-ND4	C11873T	T372I
MT-ND4	C11880A	N374K
MT-ND4	C11880T	Syn
MT-ND4	G11890T	E378Ter
MT-ND4	C11893T	L379F
MT-ND4	T11898C	Syn
MT-ND4	G11899A	V381M
MT-ND4	C11902A	L382M
MT-ND4	C11910A	Syn
MT-ND4	C11918G	S387C
MT-ND4	C11919A	Syn
MT-ND4	T11920A	W388Ter
MT-ND4	A11927T	N390I
MT-ND4	T11928C	Syn
MT-ND4	C11931A	I391M
MT-ND4	C11931G	I391M
MT-ND4	A11932C	T392P
MT-ND4	C11933A	T392N
MT-ND4	C11941A	L395I
MT-ND4	G11948T	G397V
MT-ND4	C11955A	N399K
MT-ND4	A11956T	M400L
MT-ND4	C11964A	Syn
MT-ND4	C11971A	L405M
MT-ND4	C11976T	Syn
MT-ND4	C11980A	L408I
MT-ND4	C12001T	Q415Ter
MT-ND4	G12005A	W416Ter
MT-ND4	G12005C	W416S
MT-ND4	G12005T	W416L
MT-ND4	C12011A	S418Ter
MT-ND4	C12011T	S418L
MT-ND4	C12017A	T420N
MT-ND4	C12017T	T420I
MT-ND4	C12018A	Syn
MT-ND4	C12018G	Syn
MT-ND4	C12022A	H422N
MT-ND4	C12022T	H422Y
MT-ND4	A12025T	I423F
MT-ND4	C12042A	Syn
MT-ND4	C12052A	R432Ter
MT-ND4	G12055T	E433Ter
MT-ND4	C12060T	Syn
MT-ND4	A12061C	T435P
MT-ND4	C12062A	T435N
MT-ND4	T12065C	L436P
MT-ND4	C12072T	Syn
MT-ND4	T12074C	M439T
MT-ND4	C12079A	L441M
MT-ND4	T12082A	S442T
MT-ND4	C12083A	S442Y
MT-ND4	C12083T	S442F
MT-ND4	C12083G	S442C
MT-ND4	C12094A	L446I
MT-ND4	C12094T	L446F
MT-ND4	C12110A	P451H
MT-ND4	C12117A	I453M
MT-ND4	C12122T	T455I
MT-ND4	T12128C	F457S
MT-ND4	C12132A	Syn
MT-ND4	T12136A	C460S
MT-ND5	T12337A	M1K
MT-ND5	C12340A	T2N
MT-ND5	T12343C	M3T
MT-ND5	C12345A	H4N
MT-ND5	C12347A	H4Q
MT-ND5	C12349A	T5N
MT-ND5	A12351G	T6A
MT-ND5	C12352A	T6N
MT-ND5	C12352T	T6I
MT-ND5	T12364C	L10P
MT-ND5	A12365G	Syn
MT-ND5	C12368A	Syn
MT-ND5	C12373A	T13N
MT-ND5	C12376T	S14F
MT-ND5	C12377A	Syn
MT-ND5	C12377T	Syn
MT-ND5	C12377G	Syn
MT-ND5	C12378A	L15M
MT-ND5	C12378T	Syn
MT-ND5	C12384A	P17T
MT-ND5	C12384T	P17S
MT-ND5	C12410T	Syn
MT-ND5	C12411A	P26T
MT-ND5	C12448A	S38Y
MT-ND5	T12452A	I39M
MT-ND5	C12455A	Syn
MT-ND5	C12455T	Syn
MT-ND5	C12457T	A41V
MT-ND5	T12465C	F44L
MT-ND5	C12477A	L48I
MT-ND5	T12481C	F49S
MT-ND5	C12482A	F49L
MT-ND5	C12484A	P50H
MT-ND5	A12486C	T51P
MT-ND5	C12497A	F54L
MT-ND5	T12501A	C56S
MT-ND5	G12502A	C56Y
MT-ND5	G12502T	C56F
MT-ND5	C12503A	C56W
MT-ND5	G12507A	D58N
MT-ND5	G12507C	D58H
MT-ND5	G12507T	D58Y
MT-ND5	C12510A	Q59K
MT-ND5	C12510G	Q59E
MT-ND5	A12533G	Syn
MT-ND5	C12542A	Syn
MT-ND5	C12548A	Syn
MT-ND5	C12549A	Q72K
MT-ND5	C12565T	S77F
MT-ND5	C12565G	S77C
MT-ND5	C12567A	L78M
MT-ND5	T12568C	L78P
MT-ND5	C12572A	S79Ter
MT-ND5	G12582A	D83N
MT-ND5	G12582C	D83H
MT-ND5	G12582T	D83Y
MT-ND5	C12584T	Syn
MT-ND5	T12589C	F85S
MT-ND5	C12592A	S86Y
MT-ND5	A12603G	I90V
MT-ND5	C12606A	P91T
MT-ND5	C12632A	Syn
MT-ND5	C12644A	F103L
MT-ND5	T12649C	L105P
MT-ND5	G12650A	Syn
MT-ND5	G12652A	W106Ter
MT-ND5	G12652T	W106L
MT-ND5	G12666T	D111Y
MT-ND5	A12667C	D111A
MT-ND5	C12670A	P112Q
MT-ND5	C12681A	Q116K
MT-ND5	T12695C	Syn
MT-ND5	C12699T	L122F
MT-ND5	A12710T	Syn
MT-ND5	C12715T	T127I
MT-ND5	C12716A	Syn
MT-ND5	T12718A	M128K
MT-ND5	G12729A	V132I
MT-ND5	C12734A	Syn
MT-ND5	C12734T	Syn
MT-ND5	C12744A	L137M
MT-ND5	T12748C	F138S
MT-ND5	C12749A	F138L
MT-ND5	G12755T	Syn
MT-ND5	C12758A	F141L
MT-ND5	C12761A	I142M
MT-ND5	G12770T	E145D
MT-ND5	C12773A	Syn
MT-ND5	C12773T	Syn
MT-ND5	C12773G	Syn
MT-ND5	G12777T	G148W
MT-ND5	C12787A	S151Y
MT-ND5	C12788A	Syn
MT-ND5	T12790C	F152S
MT-ND5	T12799A	I155N
MT-ND5	T12799C	I155T
MT-ND5	C12800A	I155M
MT-ND5	C12800G	I155M
MT-ND5	G12808T	W158L
MT-ND5	C12815A	Syn
MT-ND5	C12815T	Syn
MT-ND5	A12823T	D163V
MT-ND5	C12827A	Syn
MT-ND5	A12840T	I169F
MT-ND5	C12843A	Q170K
MT-ND5	G12846A	A171T
MT-ND5	A12848T	Syn
MT-ND5	C12851A	I172M
MT-ND5	C12851T	Syn
MT-ND5	C12860A	N175K
MT-ND5	G12867A	G178S
MT-ND5	G12867T	G178C
MT-ND5	G12870T	D179Y
MT-ND5	C12875A	I180M
MT-ND5	T12878G	Syn
MT-ND5	C12887A	Syn
MT-ND5	C12887G	Syn
MT-ND5	C12890A	Syn
MT-ND5	C12890T	Syn
MT-ND5	A12893G	Syn
MT-ND5	G12894T	A187S
MT-ND5	T12901A	F189Y
MT-ND5	C12905A	I190M
MT-ND5	C12905T	Syn
MT-ND5	C12911A	H192Q
MT-ND5	C12913A	S193Y
MT-ND5	C12919A	S195Ter
MT-ND5	A12920G	Syn
MT-ND5	G12922C	W196S
MT-ND5	C12926T	Syn
MT-ND5	C12958A	P208Q
MT-ND5	C12958T	P208L
MT-ND5	C12963A	L210I
MT-ND5	G12978T	G215C
MT-ND5	C12980A	Syn
MT-ND5	C12980T	Syn
MT-ND5	C12981T	L216F
MT-ND5	C12991T	A219V
MT-ND5	G12993A	A220T
MT-ND5	G12999A	G222S
MT-ND5	G13000A	G222D
MT-ND5	C13001A	Syn
MT-ND5	C13001T	Syn
MT-ND5	T13005C	S224P
MT-ND5	C13009A	A225D
MT-ND5	C13009T	A225V
MT-ND5	G13017T	G228C
MT-ND5	C13025A	H230Q
MT-ND5	C13025T	Syn
MT-ND5	C13028A	Syn
MT-ND5	C13032A	L233I
MT-ND5	C13034A	Syn
MT-ND5	C13034T	Syn
MT-ND5	C13035A	P234T
MT-ND5	C13035T	P234S
MT-ND5	C13037A	Syn
MT-ND5	C13042A	A236D
MT-ND5	G13050A	G239S
MT-ND5	G13050T	G239C
MT-ND5	G13051T	G239V
MT-ND5	C13055A	Syn
MT-ND5	C13064A	Syn
MT-ND5	C13064T	Syn
MT-ND5	T13065C	S244P
MT-ND5	C13070A	Syn
MT-ND5	T13075C	L247P
MT-ND5	C13077A	H248N
MT-ND5	C13077T	H248Y
MT-ND5	A13078G	H248R
MT-ND5	C13079T	Syn
MT-ND5	A13083T	S250C
MT-ND5	G13095A	V254M
MT-ND5	G13095T	V254L
MT-ND5	C13099A	A255E
MT-ND5	C13099T	A255V
MT-ND5	G13102T	G256V
MT-ND5	C13106A	I257M
MT-ND5	C13109A	F258L
MT-ND5	C13109T	Syn
MT-ND5	C13113T	L260F
MT-ND5	C13119A	R262S
MT-ND5	T13122C	F263L
MT-ND5	C13127G	H264Q
MT-ND5	C13128A	P265T
MT-ND5	C13129A	P265H
MT-ND5	C13146A	P271T
MT-ND5	C13146T	P271S
MT-ND5	T13153A	I273N
MT-ND5	T13160C	Syn
MT-ND5	C13161T	Syn
MT-ND5	C13165A	T277K
MT-ND5	C13167A	L278M
MT-ND5	G13171T	C279F
MT-ND5	C13172A	C279W
MT-ND5	G13177A	G281D
MT-ND5	C13178A	Syn
MT-ND5	T13183A	I283N
MT-ND5	C13186A	T284N
MT-ND5	C13186G	T284S
MT-ND5	C13189T	T285I
MT-ND5	C13191A	L286M
MT-ND5	G13193A	Syn
MT-ND5	G13200A	A289T
MT-ND5	C13201G	A289G
MT-ND5	G13203A	V290I
MT-ND5	C13205A	Syn
MT-ND5	C13205T	Syn
MT-ND5	T13206A	C291S
MT-ND5	C13211A	Syn
MT-ND5	C13212A	L293I
MT-ND5	C13212T	L293F
MT-ND5	C13216A	T294K
MT-ND5	C13216T	T294M
MT-ND5	T13223A	N296K
MT-ND5	T13223C	Syn
MT-ND5	T13228A	I298N
MT-ND5	T13228C	I298T
MT-ND5	G13239C	V302L
MT-ND5	G13239T	V302L
MT-ND5	C13243A	A303D
MT-ND5	C13244A	Syn
MT-ND5	C13244T	Syn
MT-ND5	C13244G	Syn
MT-ND5	A13251C	T306P
MT-ND5	C13255A	S307Ter
MT-ND5	G13258A	S308N
MT-ND5	G13267A	G311E
MT-ND5	G13267C	G311A
MT-ND5	G13278T	V315F
MT-ND5	C13286A	I317M
MT-ND5	C13286T	Syn
MT-ND5	C13286G	I317M
MT-ND5	T13291A	I319N
MT-ND5	C13295G	N320K
MT-ND5	A13298G	Syn
MT-ND5	T13311C	F326L
MT-ND5	C13327T	T331I
MT-ND5	C13328A	Syn
MT-ND5	C13329A	H332N
MT-ND5	C13329T	H332Y
MT-ND5	A13330T	H332L
MT-ND5	G13332C	A333P
MT-ND5	G13332T	A333S
MT-ND5	C13334A	Syn
MT-ND5	C13334T	Syn
MT-ND5	T13336C	F334S
MT-ND5	C13340A	F335L
MT-ND5	C13340T	Syn
MT-ND5	C13340G	F335L
MT-ND5	A13343G	Syn
MT-ND5	G13344T	A337S
MT-ND5	C13345A	A337D
MT-ND5	C13350A	L339M
MT-ND5	C13350T	Syn
MT-ND5	C13363A	S343Y
MT-ND5	C13379A	H348Q
MT-ND5	C13388A	N351K
MT-ND5	C13395T	Q354Ter
MT-ND5	G13413A	G360Ter
MT-ND5	G13413C	G360R
MT-ND5	T13453C	L373P
MT-ND5	C13467A	L378M
MT-ND5	G13470T	A379S
MT-ND5	C13617A	L428I
MT-ND5	C13622A	Syn
MT-ND5	G13633T	G433V
MT-ND5	A13636G	Q434R
MT-ND5	C13639A	P435H
MT-ND5	C13639T	P435L
MT-ND5	C13646A	F437L
MT-ND5	C13652A	Syn
MT-ND5	C13657A	T441N
MT-ND5	C13657T	T441I
MT-ND5	A13660G	N442S
MT-ND5	G13668T	E445Ter
MT-ND5	C13677T	P448S
MT-ND5	C13679A	Syn
MT-ND5	G13706T	Syn
MT-ND5	C13712A	Syn
MT-ND5	C13719A	L462M
MT-ND5	G13725T	A464S
MT-ND5	G13729T	G465V
MT-ND5	C13736A	Syn
MT-ND5	A13737T	I468F
MT-ND5	C13745T	Syn
MT-ND5	C13754A	Syn
MT-ND5	C13754T	Syn
MT-ND5	C13762A	S476Y
MT-ND5	C13763A	Syn
MT-ND5	C13769T	Syn
MT-ND5	C13770A	Q479K
MT-ND5	C13781A	I482M
MT-ND5	T13786C	L484P
MT-ND5	C13790T	Syn
MT-ND5	C13797A	L488I
MT-ND5	C13797T	L488F
MT-ND5	C13799A	Syn
MT-ND5	C13799G	Syn
MT-ND5	A13800C	T489P
MT-ND5	G13803A	A490T
MT-ND5	G13803C	A490P
MT-ND5	G13803T	A490S
MT-ND5	C13806A	L491I
MT-ND5	C13808A	Syn
MT-ND5	A13815T	T494S
MT-ND5	C13816T	T494I
MT-ND5	C13820A	F495L
MT-ND5	G13825T	G497V
MT-ND5	C13827T	L498F
MT-ND5	T13829C	Syn
MT-ND5	C13838A	Syn
MT-ND5	G13842T	D503Y
MT-ND5	C13844A	D503E
MT-ND5	C13850A	N505K
MT-ND5	C13850T	Syn
MT-ND5	T13855C	L507P
MT-ND5	C13859A	Syn
MT-ND5	A13860C	N509H
MT-ND5	A13870C	K512T
MT-ND5	C13880A	Syn
MT-ND5	T13885A	L517Q
MT-ND5	C13889T	Syn
MT-ND5	C13901T	Syn
MT-ND5	C13903A	S523Y
MT-ND5	C13913A	Syn
MT-ND5	A13921C	Y529S
MT-ND5	C13923A	P530T
MT-ND5	T13925C	Syn
MT-ND5	T13930C	I532T
MT-ND5	C13931A	I532M
MT-ND5	C13935A	H534N
MT-ND5	A13936C	H534P
MT-ND5	C13940A	Syn
MT-ND5	C13940T	Syn
MT-ND5	C13940G	Syn
MT-ND5	T13945C	I537T
MT-ND5	C13946A	I537M
MT-ND5	C13946T	Syn
MT-ND5	A13951G	Y539C
MT-ND5	G13956C	G541R
MT-ND5	G13956T	G541C
MT-ND5	C13958A	Syn
MT-ND5	C13966A	T544K
MT-ND5	C13966T	T544M
MT-ND5	G13967T	Syn
MT-ND5	C13977A	L548M
MT-ND5	C13981A	P549H
MT-ND5	C13981T	P549L
MT-ND5	C13982A	Syn
MT-ND5	C13992T	Syn
MT-ND5	C13998A	L555M
MT-ND5	C14002A	T556N
MT-ND5	C14003A	Syn
MT-ND5	G14005T	W557L
MT-ND5	C14035A	S567Ter
MT-ND5	C14035T	S567L
MT-ND5	C14035G	S567W
MT-ND5	C14043A	Q570K
MT-ND5	T14047C	I571T
MT-ND5	C14053A	T573N
MT-ND5	C14053T	T573I
MT-ND5	C14056A	S574Y
MT-ND5	C14057A	Syn
MT-ND5	C14071A	T579N
MT-ND5	A14075G	Syn
MT-ND5	G14079A	G582S
MT-ND5	G14079C	G582R
MT-ND5	C14081A	Syn
MT-ND5	C14091T	L586F
MT-ND5	C14100A	L589I
MT-ND5	C14102A	Syn
MT-ND5	T14112C	F593L
MT-ND5	A14117C	Syn
MT-ND5	C14118T	L595F
MT-ND5	T14119A	L595H
MT-ND5	C14123A	I596M
MT-ND5	C14129A	Syn
MT-ND5	T14140A	I602N
MT-ND5	C14143A	T603K
MT-ND6	T14153C	N174D
MT-ND6	C14156A	G173W
MT-ND6	C14168A	E169Ter
MT-ND6	C14168T	E169K
MT-ND6	C14174A	V167L
MT-ND6	C14183A	V164L
MT-ND6	C14183T	V164M
MT-ND6	A14184C	Syn
MT-ND6	C14186A	G163C
MT-ND6	C14186G	G163R
MT-ND6	G14197T	T159K
MT-ND6	C14221A	W151L
MT-ND6	C14221T	W151Ter
MT-ND6	C14226A	Syn
MT-ND6	C14227T	G149E
MT-ND6	C14238A	L145F
MT-ND6	A14239G	L145S
MT-ND6	G14242A	A144V
MT-ND6	G14242T	A144D
MT-ND6	C14243A	A144S
MT-ND6	C14247A	Syn
MT-ND6	C14249A	A142S
MT-ND6	G14257T	P139H
MT-ND6	C14265A	Syn
MT-ND6	C14265T	Syn
[truncated: 330 more rows]
